# Supplementary material for: Active Forms of Chemerin Are Elevated in Human and Mouse Ovarian Carcinoma
Source: Biomedicines. 2025 Apr 18;13(4):991. doi: 10.3390/biomedicines13040991 (PMC12024974; doi:10.3390/biomedicines13040991)
Supplement: Supplementary file 1 [file biomedicines-13-00991-s001.zip]

Archive with 1 entries (1 files):
- biomedicines-3527369-supplementary.pdf
